# Supplementary material for: Metformin regulates metabolic and nonmetabolic pathways in skeletal muscle and subcutaneous adipose tissues of older adults
Source: Aging Cell. 2018 Jan 31;17(2):e12723. doi: 10.1111/acel.12723 (PMC5847877; doi:10.1111/acel.12723)
Supplement: Supplementary file 2 [file ACEL-17-e12723-s002.xlsx]

## Sheet: Data S5- Muscle DEG
Supplemental Data S5: Metformin induced differentially expressed genes (FDR<0.05) in Muscle
Gene symbol	Gene name	logFC	FDR
SFT2D3	SFT2 domain containing 3	4.03978	0.0296091
TNFSF12-TNFSF13	TNFSF12-TNFSF13 readthrough	3.98705	0.00818759
RP11-571M6.7		3.7095	0.00138888
RP11-1143G9.4		3.38401	0.0246607
RN7SL2	RNA, 7SL, cytoplasmic 2	3.29372	0.0434391
RP11-521B24.5		3.18191	0.0246966
AC007036.5		3.16581	0.00291496
AC007193.9		2.65965	0.031459
RP11-361D14.2		2.4573	0.0243943
RP11-815J21.2		2.38764	0.0442148
AC007879.5		2.38225	0.0457945
RPSAP70	ribosomal protein SA pseudogene 70	2.2839	0.0304416
RP11-467C18.1		2.26991	0.00445713
KLRC4-KLRK1	KLRC4-KLRK1 readthrough	2.25335	0.0153754
RP11-86K22.2		2.08807	0.024509
HSD17B13	hydroxysteroid 17-beta dehydrogenase 13	2.04962	0.00378042
RP11-52J3.3		2.00547	0.0142524
RP11-629N8.5		1.90985	0.0169139
FAM150B	ALK and LTK ligand 2	1.60604	0.00848983
CYP4F29P	cytochrome P450 family 4 subfamily F member 29, pseudogene	1.56537	0.0416129
CXCL5	C-X-C motif chemokine ligand 5	1.53982	0.0470019
TEX14	testis expressed 14, intercellular bridge forming factor	1.53877	0.0285197
ZNF177	zinc finger protein 177	1.37786	0.0470019
CTB-174D11.3		1.37664	0.00961311
GALNT13	polypeptide N-acetylgalactosaminyltransferase 13	1.37301	0.0238153
SCNN1B	sodium channel epithelial 1 beta subunit	1.33019	0.0350922
AC017002.2		1.27698	0.0224692
GPR79	G protein-coupled receptor 79, pseudogene	1.2607	0.0268982
C8orf88	chromosome 8 open reading frame 88	1.23528	0.00706283
CTC-448F2.4		1.23447	0.0477694
ACE2	angiotensin I converting enzyme 2	1.1916	0.0270356
CCDC144NL-AS1	CCDC144NL antisense RNA 1	1.17621	0.00432529
RP5-855D21.1		1.15438	0.0327761
RP11-603K19.1		1.14038	0.0214689
LINC01266	long intergenic non-protein coding RNA 1266	1.13909	0.0309815
RP11-373D23.2		1.13726	0.0454284
PRDX3P4	peroxiredoxin 3 pseudogene 4	1.13448	0.015734
MPZL2	myelin protein zero like 2	1.12801	0.0212071
L3MBTL4-AS1	L3MBTL4 antisense RNA 1	1.11708	0.0466544
KRT8P33	keratin 8 pseudogene 33	1.11417	0.00818759
PHACTR2P1	phosphatase and actin regulator 2 pseudogene 1	1.10678	0.0364531
PCK1	phosphoenolpyruvate carboxykinase 1	1.10352	0.0186336
HOXD9	homeobox D9	1.09674	0.0267291
LRRC70	leucine rich repeat containing 70	1.0862	0.00919757
ZNF665	zinc finger protein 665	1.08174	0.0470016
SLC1A1	solute carrier family 1 member 1	1.06713	0.0212071
LINC00152	cytoskeleton regulator RNA	1.0546	0.00706283
RP11-278C7.5		1.03355	0.0274746
AP001429.1		1.03176	0.0213471
RP11-152N13.16		1.00718	0.00138888
CTC-534A2.2		0.993268	0.0304416
PAPOLB	poly(A) polymerase beta	0.98783	0.0238869
IQCJ-SCHIP1	IQCJ-SCHIP1 readthrough	0.949512	0.0347222
CTD-2525I3.6		0.934211	0.0413329
TNPO1P1	transportin 1 pseudogene 1	0.912902	0.00706283
RP11-319G9.3		0.908227	0.00848983
GAPDHP42	glyceraldehyde 3 phosphate dehydrogenase pseudogene 42	0.856171	0.0344358
ZC2HC1A	zinc finger C2HC-type containing 1A	0.843591	0.0215607
PDK4	pyruvate dehydrogenase kinase 4	0.838014	0.00706283
RBBP8	RB binding protein 8, endonuclease	0.83618	0.0021839
RP5-894A10.6		0.808346	0.0210535
AF127577.13		0.769471	0.0148509
ZNF667-AS1	ZNF667 antisense RNA 1 (head to head)	0.768893	0.0277378
CCDC152	coiled-coil domain containing 152	0.761661	0.0340316
GPR137C	G protein-coupled receptor 137C	0.758614	0.0331186
KCNMB3	potassium calcium-activated channel subfamily M regulatory beta subunit 3	0.756085	0.0380708
SPATA6L	spermatogenesis associated 6 like	0.729483	0.023845
SFR1	SWI5 dependent homologous recombination repair protein 1	0.728486	0.0119433
DPY19L2	dpy-19 like 2	0.726031	0.0246607
RPS6KA6	ribosomal protein S6 kinase A6	0.717055	0.0304416
AF131216.6		0.701521	2.32172e-05
RP11-819C21.1		0.698154	0.0238869
ANGPT2	angiopoietin 2	0.691671	0.00138804
SPATA6	spermatogenesis associated 6	0.689999	0.00848983
CLN5	CLN5, intracellular trafficking protein	0.679226	0.00378042
CTB-131K11.1		0.674998	0.0360632
MANEA	mannosidase endo-alpha	0.674494	0.0161076
CDR2	cerebellar degeneration related protein 2	0.668787	0.00444363
RP4-621F18.2		0.638031	0.0448359
HGF	hepatocyte growth factor	0.635222	0.0246607
TNFAIP8	TNF alpha induced protein 8	0.625893	0.0426315
F5	coagulation factor V	0.619971	0.0333194
C1orf52	chromosome 1 open reading frame 52	0.605857	0.0450337
DYNC2LI1	dynein cytoplasmic 2 light intermediate chain 1	0.59836	0.00132137
IMMP1L	inner mitochondrial membrane peptidase subunit 1	0.588927	0.04402
RPP38	ribonuclease P/MRP subunit p38	0.586633	0.0215607
POLG2	DNA polymerase gamma 2, accessory subunit	0.574536	0.0344358
MBIP	MAP3K12 binding inhibitory protein 1	0.574021	0.0188934
ALDH18A1	aldehyde dehydrogenase 18 family member A1	0.571592	0.0148509
SLC38A9	solute carrier family 38 member 9	0.56745	0.0222569
TIMELESS	timeless circadian regulator	0.562408	0.0433598
DYNLT3	dynein light chain Tctex-type 3	0.561666	0.0116606
CCDC126	coiled-coil domain containing 126	0.560161	0.0228712
SEC11C	SEC11 homolog C, signal peptidase complex subunit	0.554801	0.0161076
MARCH1	membrane associated ring-CH-type finger 1	0.553295	0.0153754
CTC-487M23.6		0.552995	0.0422667
OSTM1	osteopetrosis associated transmembrane protein 1	0.540818	0.00247846
DONSON	downstream neighbor of SON	0.521725	0.00818759
RNF180	ring finger protein 180	0.516738	0.0212071
GMDS	GDP-mannose 4,6-dehydratase	0.504226	0.0215607
HSD17B11	hydroxysteroid 17-beta dehydrogenase 11	0.493442	0.0252399
ARL3	ADP ribosylation factor like GTPase 3	0.488814	0.0161076
DOCK11	dedicator of cytokinesis 11	0.471352	0.0148509
RFWD3	ring finger and WD repeat domain 3	0.469394	0.00706283
TAMM41	TAM41 mitochondrial translocator assembly and maintenance homolog	0.457505	0.00592326
BMP6	bone morphogenetic protein 6	0.451632	0.0181731
SMARCAD1	SWI/SNF-related, matrix-associated actin-dependent regulator of chromatin, subfamily a, containing DEAD/H box 1	0.449738	0.00156641
SEC22A	SEC22 homolog A, vesicle trafficking protein	0.444867	0.0309815
MYNN	myoneurin	0.444571	0.0111959
SEC23B	Sec23 homolog B, coat complex II component	0.443225	0.0256279
RP11-890B15.3		0.442692	0.0186336
ALDH1L2	aldehyde dehydrogenase 1 family member L2	0.442389	0.037151
DPH3	diphthamide biosynthesis 3	0.438765	0.0186336
HTATIP2	HIV-1 Tat interactive protein 2	0.437597	0.0148509
FAM76B	family with sequence similarity 76 member B	0.436918	0.0169139
KITLG	KIT ligand	0.429445	0.0309815
AVPR1A	arginine vasopressin receptor 1A	0.428453	0.0246607
AL133243.2		0.426306	0.0309815
CBWD5	COBW domain containing 5	0.426245	0.036682
CEP120	centrosomal protein 120	0.426114	0.00538364
C3orf58	chromosome 3 open reading frame 58	0.425924	0.0231595
NUDCD1	NudC domain containing 1	0.424858	0.0296198
TDG	thymine DNA glycosylase	0.422152	0.0158722
RGPD8	RANBP2-like and GRIP domain containing 8	0.417057	0.0116606
SUZ12P1	SUZ12 polycomb repressive complex 2 subunit pseudogene 1	0.41652	0.0487266
TMX3	thioredoxin related transmembrane protein 3	0.413276	0.0360632
ADAT1	adenosine deaminase, tRNA specific 1	0.412703	0.024509
REEP3	receptor accessory protein 3	0.408645	0.0214682
ZBTB21	zinc finger and BTB domain containing 21	0.406857	0.0206124
C2orf69	chromosome 2 open reading frame 69	0.403526	0.014212
AP3S1	adaptor related protein complex 3 sigma 1 subunit	0.403141	0.0304416
TBC1D31	TBC1 domain family member 31	0.397196	0.0246966
PLAC4	placenta specific 4	0.39377	0.0454284
ZCCHC7	zinc finger CCHC-type containing 7	0.393114	0.0489983
NBPF15	NBPF member 15	0.392895	0.0169139
CNTNAP3B	contactin associated protein like 3B	0.392778	0.0223874
CCDC14	coiled-coil domain containing 14	0.389813	0.00819357
CHML	CHM like, Rab escort protein 2	0.382004	0.0373363
ZNF700	zinc finger protein 700	0.381917	0.0480138
FAM26E	calcium homeostasis modulator family member 5	0.380101	0.00848983
SUCO	SUN domain containing ossification factor	0.379501	0.0495514
NAV3	neuron navigator 3	0.378971	0.0287559
ELL2	elongation factor for RNA polymerase II 2	0.378484	0.00706283
STK38L	serine/threonine kinase 38 like	0.377903	0.0260055
SCOC	short coiled-coil protein	0.376674	0.0482819
BID	BH3 interacting domain death agonist	0.369831	0.0135781
MSH3	mutS homolog 3	0.36826	0.015734
TBK1	TANK binding kinase 1	0.367133	0.0487266
ANKRD36B	ankyrin repeat domain 36B	0.365367	0.00601446
CAMK1D	calcium/calmodulin dependent protein kinase ID	0.363461	0.0435369
ZNF564	zinc finger protein 564	0.36255	0.0359945
ATP13A3	ATPase 13A3	0.362445	0.00848983
ABHD10	abhydrolase domain containing 10	0.362002	0.0304416
RNF2	ring finger protein 2	0.361744	0.0459719
FOXN2	forkhead box N2	0.360955	0.0434885
ITGAE	integrin subunit alpha E	0.359881	0.0256381
PLS3	plastin 3	0.358123	0.00784661
GALNT15	polypeptide N-acetylgalactosaminyltransferase 15	0.356823	0.0135781
PPIP5K2	diphosphoinositol pentakisphosphate kinase 2	0.356518	0.0212071
NUP107	nucleoporin 107	0.355299	0.00818759
SLC35A1	solute carrier family 35 member A1	0.353123	0.0277378
SRI	sorcin	0.350887	0.0302842
DACH1	dachshund family transcription factor 1	0.34999	0.0214682
LRRC57	leucine rich repeat containing 57	0.345479	0.0487266
MIER3	MIER family member 3	0.343806	0.048817
VPS26A	VPS26, retromer complex component A	0.343152	0.0403979
NSMCE4A	NSE4 homolog A, SMC5-SMC6 complex component	0.342448	0.029393
PGRMC1	progesterone receptor membrane component 1	0.337758	0.0466544
TGS1	trimethylguanosine synthase 1	0.337636	0.0246607
WDR75	WD repeat domain 75	0.333902	0.0323105
SDCBP	syndecan binding protein	0.333617	0.0153754
ZFAS1	ZNFX1 antisense RNA 1	0.33311	0.0243943
SHQ1	SHQ1, H/ACA ribonucleoprotein assembly factor	0.332312	0.0431595
FAM177A1	family with sequence similarity 177 member A1	0.330948	0.0399457
PON2	paraoxonase 2	0.330466	0.0215607
HIVEP1	human immunodeficiency virus type I enhancer binding protein 1	0.328271	0.00920278
SPOCK1	SPARC/osteonectin, cwcv and kazal like domains proteoglycan 1	0.328263	0.0243943
LINC00641	long intergenic non-protein coding RNA 641	0.327935	0.0212071
CALM2	calmodulin 2	0.325805	0.0161076
RPL39	ribosomal protein L39	0.32437	0.0219335
TMEM167A	transmembrane protein 167A	0.323221	0.0331186
FRMD4B	FERM domain containing 4B	0.320751	0.0215607
THOC1	THO complex 1	0.320157	0.0482819
MSH2	mutS homolog 2	0.319929	0.0424574
KCNAB1	potassium voltage-gated channel subfamily A member regulatory beta subunit 1	0.319128	0.0416129
STAM2	signal transducing adaptor molecule 2	0.318751	0.0415812
ZNF140	zinc finger protein 140	0.316217	0.0408109
ENC1	ectodermal-neural cortex 1	0.314952	0.0300649
TNFSF10	TNF superfamily member 10	0.314292	0.048817
CCDC50	coiled-coil domain containing 50	0.313659	0.0270356
PDK1	pyruvate dehydrogenase kinase 1	0.308793	0.0416129
DARS2	aspartyl-tRNA synthetase 2, mitochondrial	0.308031	0.0482819
NSMAF	neutral sphingomyelinase activation associated factor	0.307339	0.019027
RBMS1	RNA binding motif single stranded interacting protein 1	0.303143	0.0121578
TMEM50B	transmembrane protein 50B	0.300858	0.0275061
HEATR1	HEAT repeat containing 1	0.299532	0.048817
ZNF426	zinc finger protein 426	0.298336	0.0285655
NT5DC1	5'-nucleotidase domain containing 1	0.297194	0.0316019
CPD	carboxypeptidase D	0.295078	0.0150458
SRPK1	SRSF protein kinase 1	0.293002	0.0274152
RABGAP1L	RAB GTPase activating protein 1 like	0.292803	0.0415046
EOGT	EGF domain specific O-linked N-acetylglucosamine transferase	0.291389	0.043343
PRPF38B	pre-mRNA processing factor 38B	0.287844	0.0120035
INTS4	integrator complex subunit 4	0.286771	0.015734
SLC44A1	solute carrier family 44 member 1	0.285163	0.0173228
HACD2	3-hydroxyacyl-CoA dehydratase 2	0.283472	0.043343
ATP5E	ATP synthase, H+ transporting, mitochondrial F1 complex, epsilon subunit	0.283381	0.0365775
VPS41	VPS41, HOPS complex subunit	0.281835	0.0254663
ACTR3	ARP3 actin related protein 3 homolog	0.278903	0.0453291
PPA1	pyrophosphatase (inorganic) 1	0.277558	0.0392211
ATP6V1A	ATPase H+ transporting V1 subunit A	0.27319	0.0198178
PDIA6	protein disulfide isomerase family A member 6	0.270332	0.0132365
DCP2	decapping mRNA 2	0.265579	0.0450583
LYVE1	lymphatic vessel endothelial hyaluronan receptor 1	0.264075	0.0360632
RPL36AL	ribosomal protein L36a like	0.260685	0.0434885
SNRK	SNF related kinase	0.257448	0.00794445
ERRFI1	ERBB receptor feedback inhibitor 1	0.256243	0.0343897
UHRF2	ubiquitin like with PHD and ring finger domains 2	0.255973	0.0424574
ERVK3-1	endogenous retrovirus group K3 member 1	0.253939	0.0254663
SEPT11	septin 11	0.253681	0.0470016
GIMAP4	GTPase, IMAP family member 4	0.250545	0.0445058
ERP44	endoplasmic reticulum protein 44	0.247749	0.0487266
RTN3	reticulon 3	0.246941	0.0359945
ABCA6	ATP binding cassette subfamily A member 6	0.24636	0.0433598
TMEM50A	transmembrane protein 50A	0.244231	0.0498095
MED23	mediator complex subunit 23	0.237627	0.043343
PMP22	peripheral myelin protein 22	0.236462	0.00919757
PCID2	PCI domain containing 2	0.236216	0.0333194
HEXB	hexosaminidase subunit beta	0.233649	0.0413329
CHMP1B	charged multivesicular body protein 1B	0.233044	0.0361836
NSF	N-ethylmaleimide sensitive factor, vesicle fusing ATPase	0.22798	0.043343
GNS	glucosamine (N-acetyl)-6-sulfatase	0.221607	0.0285655
NPTN	neuroplastin	0.22158	0.0426315
M6PR	mannose-6-phosphate receptor, cation dependent	0.216885	0.048817
CLTC	clathrin heavy chain	0.204932	0.0465967
HMCN1	hemicentin 1	0.20454	0.0161076
NPC1	NPC intracellular cholesterol transporter 1	0.204297	0.0268982
DNAJA1	DnaJ heat shock protein family (Hsp40) member A1	0.203104	0.0396025
RPL36A	ribosomal protein L36a	0.202877	0.0453291
RPL37	ribosomal protein L37	0.202129	0.0431595
PHACTR4	phosphatase and actin regulator 4	0.198172	0.0415046
RPL34	ribosomal protein L34	0.194826	0.0382256
DDX5	DEAD-box helicase 5	0.194163	0.0487266
ZNF264	zinc finger protein 264	0.184308	0.0430514
RPL17	ribosomal protein L17	0.174704	0.0482819
SAFB	scaffold attachment factor B	-0.160135	0.0487266
TERF2IP	TERF2 interacting protein	-0.174012	0.0238869
MTHFD1	methylenetetrahydrofolate dehydrogenase, cyclohydrolase and formyltetrahydrofolate synthetase 1	-0.177484	0.0360632
CHMP4B	charged multivesicular body protein 4B	-0.185773	0.0223343
CIAO1	cytosolic iron-sulfur assembly component 1	-0.188647	0.031459
KPNB1	karyopherin subunit beta 1	-0.189331	0.0132365
ANKRD11	ankyrin repeat domain 11	-0.189422	0.0487265
PARD3	par-3 family cell polarity regulator	-0.217184	0.0430514
ZFPM2	zinc finger protein, FOG family member 2	-0.21957	0.0363389
MICU1	mitochondrial calcium uptake 1	-0.227163	0.00681874
SMAD3	SMAD family member 3	-0.228342	0.0148509
KANSL3	KAT8 regulatory NSL complex subunit 3	-0.229537	0.0416129
GSTM2	glutathione S-transferase mu 2	-0.230854	0.0346639
SMOC2	SPARC related modular calcium binding 2	-0.231227	0.0116606
PPP1R12B	protein phosphatase 1 regulatory subunit 12B	-0.23759	0.043343
PARP1	poly(ADP-ribose) polymerase 1	-0.239878	0.0238869
OTUD7B	OTU deubiquitinase 7B	-0.242115	0.043343
DNAJC16	DnaJ heat shock protein family (Hsp40) member C16	-0.242922	0.0379722
MTO1	mitochondrial tRNA translation optimization 1	-0.245686	0.048817
MRPL46	mitochondrial ribosomal protein L46	-0.246581	0.0275068
ADI1	acireductone dioxygenase 1	-0.248968	0.0119433
ADGRD1	adhesion G protein-coupled receptor D1	-0.25603	0.0454923
SLC24A3	solute carrier family 24 member 3	-0.256622	0.0363389
WARS2	tryptophanyl tRNA synthetase 2, mitochondrial	-0.258247	0.0459568
ABCF1	ATP binding cassette subfamily F member 1	-0.258596	0.0487266
TRAK1	trafficking kinesin protein 1	-0.258614	0.0357711
RNPS1	RNA binding protein with serine rich domain 1	-0.259435	0.0342806
MAP4	microtubule associated protein 4	-0.260062	0.0403979
C1QBP	complement C1q binding protein	-0.260728	0.0296091
CAMSAP1	calmodulin regulated spectrin associated protein 1	-0.262156	0.0238869
PIP4K2B	phosphatidylinositol-5-phosphate 4-kinase type 2 beta	-0.26246	0.0323105
TPTEP1	transmembrane phosphatase with tensin homology pseudogene 1	-0.262858	0.0309815
LSM12	LSM12 homolog	-0.26461	0.0202588
BCOR	BCL6 corepressor	-0.264837	0.0307165
UNG	uracil DNA glycosylase	-0.268652	0.0257612
ECHDC2	enoyl-CoA hydratase domain containing 2	-0.269911	0.0229801
PDHA1	pyruvate dehydrogenase E1 alpha 1 subunit	-0.270887	0.0135781
FAM101B	refilin B	-0.271566	0.0376264
C1orf132	chromosome 1 open reading frame 132	-0.275353	0.0233797
NUDT16	nudix hydrolase 16	-0.278294	0.0148509
DNAJC11	DnaJ heat shock protein family (Hsp40) member C11	-0.279473	0.0246726
PEX26	peroxisomal biogenesis factor 26	-0.280448	0.00848983
MEG3	maternally expressed 3 (non-protein coding)	-0.280906	0.0161076
APOPT1	apoptogenic 1, mitochondrial	-0.281217	0.0427373
MRPL16	mitochondrial ribosomal protein L16	-0.284273	0.0161679
WBSCR22	BUD23, rRNA methyltransferase and ribosome maturation factor	-0.284291	0.0485761
LDHA	lactate dehydrogenase A	-0.284868	0.0173228
MBP	myelin basic protein	-0.289966	0.00706283
SLC16A1	solute carrier family 16 member 1	-0.290582	0.0486581
BNC2	basonuclin 2	-0.292921	0.042865
TMEM178B	transmembrane protein 178B	-0.295716	0.0445035
PKD1L1	polycystin 1 like 1, transient receptor potential channel interacting	-0.298944	0.0153754
DGCR8	DGCR8, microprocessor complex subunit	-0.299337	0.0174938
SNAPIN	SNAP associated protein	-0.30042	0.0148509
ADHFE1	alcohol dehydrogenase, iron containing 1	-0.300636	0.0134281
COPS7A	COP9 signalosome subunit 7A	-0.30205	0.0459568
DNMT3A	DNA methyltransferase 3 alpha	-0.305335	0.0445058
NAT10	N-acetyltransferase 10	-0.30575	0.0215607
GPI	glucose-6-phosphate isomerase	-0.306621	0.0409446
RP11-166P13.4		-0.314784	0.0460868
PRKACA	protein kinase cAMP-activated catalytic subunit alpha	-0.31884	0.029049
PCDHGB7	protocadherin gamma subfamily B, 7	-0.321123	0.0246726
PSME2	proteasome activator subunit 2	-0.323429	0.0475189
MRPL11	mitochondrial ribosomal protein L11	-0.324761	0.04402
COL15A1	collagen type XV alpha 1 chain	-0.326452	0.0241601
HDGF	heparin binding growth factor	-0.327577	0.0214689
NCK2	NCK adaptor protein 2	-0.327634	0.0238153
C15orf61	chromosome 15 open reading frame 61	-0.330487	0.0483254
PSMB3	proteasome subunit beta 3	-0.331002	0.0420299
ZNF75D	zinc finger protein 75D	-0.332531	0.0426315
CANT1	calcium activated nucleotidase 1	-0.333463	0.0310084
P4HA2	prolyl 4-hydroxylase subunit alpha 2	-0.334731	0.0314135
COPRS	coordinator of PRMT5 and differentiation stimulator	-0.335113	0.0420188
ZNF79	zinc finger protein 79	-0.336063	0.03851
ZNF619	zinc finger protein 619	-0.336664	0.015734
CCDC69	coiled-coil domain containing 69	-0.339084	0.00223283
MAP3K12	mitogen-activated protein kinase kinase kinase 12	-0.343644	0.0459719
DNASE2	deoxyribonuclease 2, lysosomal	-0.345591	0.0396055
EGLN3	egl-9 family hypoxia inducible factor 3	-0.346339	0.035216
STAG3L2	stromal antigen 3-like 2 (pseudogene)	-0.347834	0.0238869
PBX2	PBX homeobox 2	-0.350546	0.0349637
NREP	neuronal regeneration related protein	-0.353746	0.0148509
DCAF11	DDB1 and CUL4 associated factor 11	-0.355096	0.0246966
RFC2	replication factor C subunit 2	-0.363008	0.0215607
UBL4A	ubiquitin like 4A	-0.368454	0.0316019
NEIL2	nei like DNA glycosylase 2	-0.369984	0.0459719
ZSCAN25	zinc finger and SCAN domain containing 25	-0.37019	0.0296091
KCND3	potassium voltage-gated channel subfamily D member 3	-0.370604	0.0153754
STEAP3	STEAP3 metalloreductase	-0.376791	0.0333342
KRT8P12	keratin 8 pseudogene 12	-0.378699	0.0428527
FYCO1	FYVE and coiled-coil domain containing 1	-0.379189	0.0307165
MAPKAPK2	mitogen-activated protein kinase-activated protein kinase 2	-0.380159	0.019027
LSM10	LSM10, U7 small nuclear RNA associated	-0.382578	0.0431915
GATS	GATS, stromal antigen 3 opposite strand	-0.384538	0.0206124
AXIN2	axin 2	-0.38576	0.0161076
ZNF777	zinc finger protein 777	-0.391099	0.0420299
CHAF1B	chromatin assembly factor 1 subunit B	-0.391668	0.0368988
MXRA5	matrix remodeling associated 5	-0.392113	0.0310686
TDRKH	tudor and KH domain containing	-0.393354	0.0470753
RP11-244O19.1		-0.395603	0.037985
C19orf44	chromosome 19 open reading frame 44	-0.396932	0.0343897
STARD4-AS1	STARD4 antisense RNA 1	-0.39752	0.00818759
TECR	trans-2,3-enoyl-CoA reductase	-0.399332	0.0186336
ZNF142	zinc finger protein 142	-0.399592	0.0254727
SGTA	small glutamine rich tetratricopeptide repeat containing alpha	-0.400248	0.0310056
TP53INP2	tumor protein p53 inducible nuclear protein 2	-0.402275	0.0215607
THBD	thrombomodulin	-0.403176	0.00818759
PPARD	peroxisome proliferator activated receptor delta	-0.403716	0.0471903
CEACAM19	carcinoembryonic antigen related cell adhesion molecule 19	-0.40687	0.0495993
COL1A2	collagen type I alpha 2 chain	-0.407579	0.0189782
KCNS3	potassium voltage-gated channel modifier subfamily S member 3	-0.410811	0.0432764
CTDNEP1	CTD nuclear envelope phosphatase 1	-0.412145	0.0310084
FAM189A2	family with sequence similarity 189 member A2	-0.412263	0.0422931
AAMDC	adipogenesis associated Mth938 domain containing	-0.414125	0.0421456
GPT2	glutamic--pyruvic transaminase 2	-0.415242	0.020523
MRPL24	mitochondrial ribosomal protein L24	-0.418348	0.0302842
ADCK1	aarF domain containing kinase 1	-0.418474	0.0427953
DOT1L	DOT1 like histone lysine methyltransferase	-0.42134	0.029049
SOX9	SRY-box 9	-0.42464	0.0246966
MAP7D1	MAP7 domain containing 1	-0.425932	0.0396295
ZNF768	zinc finger protein 768	-0.427116	0.0173676
URM1	ubiquitin related modifier 1	-0.430038	0.0433598
RP11-110G21.1		-0.430076	0.0365775
NDRG2	NDRG family member 2	-0.433076	0.0482819
BHLHE40	basic helix-loop-helix family member e40	-0.436733	0.0313508
STAG3	stromal antigen 3	-0.439235	0.0333194
ADAMTSL3	ADAMTS like 3	-0.442053	0.0132365
PDE4B	phosphodiesterase 4B	-0.442899	0.00818759
RP4-635E18.8		-0.445881	0.0458506
KIAA1161	myogenesis regulating glycosidase (putative)	-0.448565	0.0174938
FXYD6	FXYD domain containing ion transport regulator 6	-0.450486	0.0281963
DYSF	dysferlin	-0.450957	0.0430514
PKM	pyruvate kinase M1/2	-0.453697	0.0254643
BOLA3	bolA family member 3	-0.454947	0.0405949
COQ2	coenzyme Q2, polyprenyltransferase	-0.456582	0.0241601
HMBS	hydroxymethylbilane synthase	-0.457208	0.0161076
HSPA2	heat shock protein family A (Hsp70) member 2	-0.460684	0.0323895
COL3A1	collagen type III alpha 1 chain	-0.462402	0.00378042
SLC8A3	solute carrier family 8 member A3	-0.463159	0.0433598
CTC-479C5.12		-0.466599	0.00845889
SLC35E2	solute carrier family 35 member E2	-0.466717	0.0333194
ZNF865	zinc finger protein 865	-0.470157	0.0434391
FAM131B	family with sequence similarity 131 member B	-0.471399	0.0246966
ADCK3	coenzyme Q8A	-0.475975	0.0397119
IGDCC4	immunoglobulin superfamily DCC subclass member 4	-0.477607	0.0255918
TRIL	TLR4 interactor with leucine rich repeats	-0.478894	0.0123215
CNNM4	cyclin and CBS domain divalent metal cation transport mediator 4	-0.479491	0.0135781
RP11-370I10.12		-0.480559	0.0135781
ATXN7L2	ataxin 7 like 2	-0.484295	0.0454923
FANCC	Fanconi anemia complementation group C	-0.485149	0.00078827
DBP	D-box binding PAR bZIP transcription factor	-0.486284	0.0246966
NR1D1	nuclear receptor subfamily 1 group D member 1	-0.5011	0.00830032
RET	ret proto-oncogene	-0.501224	0.0309815
ARRDC2	arrestin domain containing 2	-0.503994	0.0210535
SLC37A4	solute carrier family 37 member 4	-0.509116	0.0272579
ZNF213	zinc finger protein 213	-0.509561	0.0309815
AK1	adenylate kinase 1	-0.510395	0.0482819
AGAP2	ArfGAP with GTPase domain, ankyrin repeat and PH domain 2	-0.514157	0.0448359
SCN1B	sodium voltage-gated channel beta subunit 1	-0.520222	0.0420299
ANKRD33B	ankyrin repeat domain 33B	-0.521164	0.00211165
SLC2A5	solute carrier family 2 member 5	-0.523107	0.0153754
MTCL1	microtubule crosslinking factor 1	-0.528365	0.0350922
RP11-554D20.2		-0.530778	0.0255918
FNDC5	fibronectin type III domain containing 5	-0.531809	0.0215607
TSPYL6	TSPY like 6	-0.532688	0.00078827
PRR16	proline rich 16	-0.532945	0.0198178
RP11-6O2.3		-0.53453	0.0153754
CNTROB	centrobin, centriole duplication and spindle assembly protein	-0.535181	0.0210535
TOB1-AS1	TOB1 antisense RNA 1	-0.537928	0.0433598
SEC14L5	SEC14 like lipid binding 5	-0.538727	0.0178447
HYAL1	hyaluronoglucosaminidase 1	-0.54231	0.0483413
THSD4	thrombospondin type 1 domain containing 4	-0.546189	0.00161709
NDUFA3	NADH:ubiquinone oxidoreductase subunit A3	-0.547269	0.0135781
FSCN1	fascin actin-bundling protein 1	-0.547959	0.0466544
MRC2	mannose receptor C type 2	-0.549449	0.0333342
CCHCR1	coiled-coil alpha-helical rod protein 1	-0.549865	0.0215607
OAF	out at first homolog	-0.550734	0.0495993
LHPP	phospholysine phosphohistidine inorganic pyrophosphate phosphatase	-0.551414	0.0307927
CTD-2368P22.1		-0.551914	0.0142524
MCM2	minichromosome maintenance complex component 2	-0.554764	0.0309815
LRRN1	leucine rich repeat neuronal 1	-0.554919	0.0243943
SLC35F1	solute carrier family 35 member F1	-0.55723	0.0433598
PCGF2	polycomb group ring finger 2	-0.563968	0.0322877
TRERF1	transcriptional regulating factor 1	-0.566643	0.0344358
NANS	N-acetylneuraminate synthase	-0.568075	0.043343
PHKG1	phosphorylase kinase catalytic subunit gamma 1	-0.569024	0.0413689
GRIP2	glutamate receptor interacting protein 2	-0.575336	0.0450337
AGBL1	ATP/GTP binding protein like 1	-0.577783	0.0482819
AP003068.23		-0.578303	0.0298896
MYOZ3	myozenin 3	-0.578854	0.04402
GRAMD1B	GRAM domain containing 1B	-0.582235	2.60327e-05
GP1BA	glycoprotein Ib platelet alpha subunit	-0.593715	0.0149224
TNRC6C-AS1	TNRC6C antisense RNA 1	-0.596675	0.0228712
ZNF528-AS1	ZNF528 antisense RNA 1	-0.604871	0.0153754
GPR179	G protein-coupled receptor 179	-0.605778	0.0267291
PTGDS	prostaglandin D2 synthase	-0.609282	0.0257612
DPH7	diphthamide biosynthesis 7	-0.615712	0.00848983
FEZ1	fasciculation and elongation protein zeta 1	-0.616346	0.0322952
KIAA1755	KIAA1755	-0.617185	0.019027
TICAM1	toll like receptor adaptor molecule 1	-0.617217	0.036682
AFMID	arylformamidase	-0.619567	0.00681874
NYAP2	neuronal tyrosine-phosphorylated phosphoinositide-3-kinase adaptor 2	-0.620128	0.0148509
RP5-966M1.6		-0.620932	0.0487266
EMC10	ER membrane protein complex subunit 10	-0.624727	0.00706283
ARX	aristaless related homeobox	-0.625975	0.0470016
PRDM16	PR/SET domain 16	-0.633413	0.0294321
C18orf15	chromosome 18 open reading frame 15	-0.635271	0.0434885
COL1A1	collagen type I alpha 1 chain	-0.639762	0.0212071
HCG27	HLA complex group 27 (non-protein coding)	-0.640892	0.0215607
CHRND	cholinergic receptor nicotinic delta subunit	-0.644405	0.0215607
CHRNG	cholinergic receptor nicotinic gamma subunit	-0.645592	0.027334
WNT11	Wnt family member 11	-0.646665	0.0212071
RP4-800J21.3		-0.65267	0.037706
B4GALT3	beta-1,4-galactosyltransferase 3	-0.65446	0.0309815
PLEKHA4	pleckstrin homology domain containing A4	-0.656269	0.0416362
IGSF11	immunoglobulin superfamily member 11	-0.65848	0.037985
PPP2R5B	protein phosphatase 2 regulatory subunit B'beta	-0.674639	0.03336
RP11-347I19.7		-0.677479	0.0250831
ITGAL	integrin subunit alpha L	-0.680697	0.0309815
ZIC1	Zic family member 1	-0.681427	0.00211165
BMPER	BMP binding endothelial regulator	-0.681724	0.018375
RP11-203H19.2		-0.69012	0.0169139
KLHL26	kelch like family member 26	-0.693304	0.00681874
RP11-172H24.4		-0.69541	0.0434885
WDR49	WD repeat domain 49	-0.700396	0.043343
RP11-39M21.2		-0.704297	0.0433598
PVRIG	PVR related immunoglobulin domain containing	-0.706994	0.0198178
CA14	carbonic anhydrase 14	-0.719423	0.0480138
KRT18P4	keratin 18 pseudogene 4	-0.719639	0.0345691
TAGAP	T-cell activation RhoGTPase activating protein	-0.724533	0.0343897
FAM89B	family with sequence similarity 89 member B	-0.72515	0.0161076
KRT18P60	keratin 18 pseudogene 60	-0.729114	0.0470753
NDUFV2-AS1	NDUFV2 antisense RNA 1	-0.731315	0.0433256
ATCAY	ATCAY, caytaxin	-0.746581	0.0118071
COMTD1	catechol-O-methyltransferase domain containing 1	-0.764328	0.0344358
RP11-552F3.9		-0.76739	0.0488846
ZNF487	zinc finger protein 487	-0.76994	0.0383501
CARNS1	carnosine synthase 1	-0.774532	0.0215607
DPP6	dipeptidyl peptidase like 6	-0.782424	0.0399457
AC005519.4		-0.784252	0.00681874
MTCYBP18	mitochondrially encoded cytochrome b pseudogene 18	-0.787847	0.0111959
PDE4C	phosphodiesterase 4C	-0.787915	0.0161076
RP11-227G15.9		-0.793348	0.0364618
DDN	dendrin	-0.796666	0.0341832
NRSN2	neurensin 2	-0.800135	0.0482819
RP11-630A13.4		-0.802342	0.0215607
PRSS50	protease, serine 50	-0.810602	0.0117549
MLPH	melanophilin	-0.811049	0.0440174
ARHGAP9	Rho GTPase activating protein 9	-0.811172	0.0314135
MEX3D	mex-3 RNA binding family member D	-0.818404	0.0135781
MYH4	myosin heavy chain 4	-0.825414	0.0487266
CAPN6	calpain 6	-0.829928	0.0153754
QPRT	quinolinate phosphoribosyltransferase	-0.832295	0.043343
ELOVL2	ELOVL fatty acid elongase 2	-0.832704	0.035216
LBX1-AS1	LBX1 antisense RNA 1 (head to head)	-0.840142	0.0246607
PENK	proenkephalin	-0.857567	0.0212071
CD3EAP	CD3e molecule associated protein	-0.869563	0.0238869
RGS6	regulator of G protein signaling 6	-0.876295	0.0246966
SIRT4	sirtuin 4	-0.879937	0.0458506
CALML6	calmodulin like 6	-0.893585	0.0256154
CTD-2553L13.7		-0.900147	0.0203463
YRDC	yrdC N6-threonylcarbamoyltransferase domain containing	-0.914023	0.0215607
CTD-2015G9.2		-0.9191	0.0238869
RP11-57K17.1		-0.921478	0.0286454
DGKB	diacylglycerol kinase beta	-0.924758	0.0298091
DNAJC12	DnaJ heat shock protein family (Hsp40) member C12	-0.92969	0.0454284
KLF7-IT1	KLF7 intronic transcript 1	-0.930327	0.0482819
RDH16	retinol dehydrogenase 16 (all-trans)	-0.937204	0.0215607
CHST9	carbohydrate sulfotransferase 9	-0.941576	0.0487266
AC159540.2		-0.946866	0.0246966
MCCC1-AS1	MCCC1 antisense RNA 1	-0.956965	0.0296091
PLEKHN1	pleckstrin homology domain containing N1	-0.963805	0.0487266
RP11-92C4.6		-0.968654	0.0215607
ENPP7P12	ectonucleotide pyrophosphatase/phosphodiesterase 7 pseudogene 12	-0.975337	0.0416362
HSD11B1L	hydroxysteroid 11-beta dehydrogenase 1 like	-0.976265	0.0205651
E2F1	E2F transcription factor 1	-0.981551	0.00624883
MYH15	myosin heavy chain 15	-0.99134	0.0128576
C16orf86	chromosome 16 open reading frame 86	-0.991973	0.042865
RP11-54C4.3		-1.00126	0.0141445
CDRT1	CMT1A duplicated region transcript 1	-1.00437	0.0238869
KANK4	KN motif and ankyrin repeat domains 4	-1.00485	0.0486581
RP5-997D16.2		-1.0242	0.0309815
HOXD4	homeobox D4	-1.02737	0.0150458
RP11-797H7.5		-1.03302	0.0277378
HSH2D	hematopoietic SH2 domain containing	-1.03825	0.0246966
LINC00092	long intergenic non-protein coding RNA 92	-1.0404	0.0416362
ABCC8	ATP binding cassette subfamily C member 8	-1.04119	0.0215607
RP1-310O13.7		-1.04475	0.0215607
AC004878.2		-1.05011	0.0404442
RP1-80N2.3		-1.05411	0.0223343
RP11-386M24.3		-1.06016	0.00848983
RP3-453C12.14		-1.06057	0.0118071
NPM1P29	nucleophosmin 1 pseudogene 29	-1.06068	0.00848983
Z97634.3		-1.07166	0.0447383
RP11-574K11.8		-1.07508	0.0278226
GLDC	glycine decarboxylase	-1.07822	0.0174335
RP11-231P20.5		-1.08085	0.0246966
ENTPD2	ectonucleoside triphosphate diphosphohydrolase 2	-1.08184	0.0304416
TMPRSS9	transmembrane protease, serine 9	-1.08321	0.0433256
EDRF1-AS1	EDRF1 antisense RNA 1	-1.09133	0.0421409
CTD-2196E14.7		-1.09791	0.0413329
FZD10	frizzled class receptor 10	-1.10358	0.0333194
RP11-574K11.31		-1.10761	0.0161076
RP11-885L14.1		-1.11737	0.0394032
LINC00565	long intergenic non-protein coding RNA 565	-1.12502	0.0358689
RP11-164P12.3		-1.12518	0.0433598
CERKL	ceramide kinase like	-1.13028	0.0249513
CCR5	C-C motif chemokine receptor 5 (gene/pseudogene)	-1.13387	0.0397119
RP4-800M22.2		-1.13869	0.00306503
BAAT	bile acid-CoA:amino acid N-acyltransferase	-1.15505	0.0415812
TNNI3	troponin I3, cardiac type	-1.15845	0.0153754
IL4I1	interleukin 4 induced 1	-1.16491	0.0307927
RPSAP44	ribosomal protein SA pseudogene 44	-1.16891	0.0161076
CD79B	CD79b molecule	-1.17055	0.00848983
PYDC1	pyrin domain containing 1	-1.18482	0.0215607
BEX4	brain expressed X-linked 4	-1.19181	0.0238869
INPP5J	inositol polyphosphate-5-phosphatase J	-1.19508	0.00706283
GDF9	growth differentiation factor 9	-1.23379	0.0420188
PRSS36	protease, serine 36	-1.23469	0.0346639
TMEM63C	transmembrane protein 63C	-1.23843	0.0285655
CLDN23	claudin 23	-1.2408	0.0257612
ST6GALNAC1	ST6 N-acetylgalactosaminide alpha-2,6-sialyltransferase 1	-1.24748	0.0148509
RP1-41P2.7		-1.24881	0.0310686
CXCR3	C-X-C motif chemokine receptor 3	-1.2618	0.0487265
CABP4	calcium binding protein 4	-1.26607	0.00156641
NWD1	NACHT and WD repeat domain containing 1	-1.27009	0.0212071
CTD-2008E3.1		-1.27213	0.0238869
ARHGEF16	Rho guanine nucleotide exchange factor 16	-1.27263	0.0215607
RP11-624M8.1		-1.27495	0.00159679
RP11-96K19.5		-1.28743	0.0246607
CTD-2201I18.1		-1.29747	0.018375
MYF5	myogenic factor 5	-1.30928	0.0224692
RP11-50B3.2		-1.31731	0.0229716
AK3P5	adenylate kinase 3 pseudogene 5	-1.33685	0.00806604
FAM86EP	family with sequence similarity 86 member E, pseudogene	-1.3516	0.0434391
INCA1	inhibitor of CDK, cyclin A1 interacting protein 1	-1.36333	0.015734
ATF4P4	activating transcription factor 4 pseudogene 4	-1.37291	0.0148509
RP11-295M3.4		-1.38526	0.0343897
PCDH8	protocadherin 8	-1.39334	0.0119433
IGSF1	immunoglobulin superfamily member 1	-1.39385	0.0203463
RP1-267L14.3		-1.40603	0.00784661
ADORA2A-AS1	ADORA2A antisense RNA 1	-1.42567	0.0161076
KIAA0125	family with sequence similarity 30 member A	-1.43364	0.0212071
UTS2R	urotensin 2 receptor	-1.45076	0.0148509
RP11-410L14.1		-1.46304	0.0215607
LINC01489	long intergenic non-protein coding RNA 1489	-1.49773	0.00801006
KNOP1P4	lysine rich nucleolar protein 1 pseudogene 4	-1.5056	0.0108003
PTCHD1-AS	PTCHD1 antisense RNA (head to head)	-1.53455	0.019027
RP11-117N2.2		-1.56407	0.00818759
CTD-3162L10.1		-1.5757	0.00156641
RN7SL558P	RNA, 7SL, cytoplasmic 558, pseudogene	-1.57802	0.0148089
RN7SKP64	RNA, 7SK small nuclear pseudogene 64	-1.59474	0.00848983
AC130709.1		-1.62009	0.0445058
PKMP1	pyruvate kinase M1/2 pseudogene 1	-1.62595	0.0254663
DRP2	dystrophin related protein 2	-1.6318	0.043343
CTD-2341M24.1		-1.63832	0.0212071
GS1-306C12.1		-1.63856	0.0135781
AC009014.3		-1.64871	0.0397551
LINC00278	long intergenic non-protein coding RNA 278	-1.65007	0.0385807
LGALS2	galectin 2	-1.65968	0.0148509
SNAP91	synaptosome associated protein 91	-1.67859	0.0296198
RP11-271K21.12		-1.68946	0.0174938
CTC-359D24.3		-1.69404	0.0434885
RP11-173E2.1		-1.69455	0.0198178
RP11-484L7.2		-1.69677	0.00845889
ITM2BP1	integral membrane protein 2B pseudogene 1	-1.71843	0.00598739
RP11-159H10.3		-1.72507	0.00223283
RP11-95O2.5		-1.72823	0.0174938
ANKRD20A1	ankyrin repeat domain 20 family member A1	-1.74554	0.00818759
AC156455.1		-1.74667	0.00681874
SCN5A	sodium voltage-gated channel alpha subunit 5	-1.74927	0.00681874
TAS1R1	taste 1 receptor member 1	-1.75958	0.00254268
FMN2	formin 2	-1.76239	0.0309815
CTLA4	cytotoxic T-lymphocyte associated protein 4	-1.76535	0.0255918
Metazoa		-1.77405	0.0497755
RP11-43D2.2		-1.7748	0.0186336
CTC-444N24.13		-1.84898	0.0482819
RP4-803A2.2		-1.88382	0.00681874
MPZ	myelin protein zero	-1.89057	0.00132137
AC003002.6		-1.89969	0.00818759
RP11-328C8.4		-1.92496	0.0487266
RP11-15B24.5		-1.97882	0.0296761
ANKRD62	ankyrin repeat domain 62	-1.99859	0.0331186
KRT19	keratin 19	-2.00756	0.00848983
PMP2	peripheral myelin protein 2	-2.0259	0.00550376
RP11-165J3.6		-2.05343	8.63275e-06
RP11-1H15.1		-2.07952	0.0323906
RPS12P21	ribosomal protein S12 pseudogene 21	-2.0955	0.0174938
RP11-451N19.3		-2.14253	0.0215607
FCF1P8	FCF1 pseudogene 8	-2.22181	0.043343
RP3-352A20.1		-2.24855	0.0255918
RP5-1115A15.2		-2.36684	0.015734
CTD-3222D19.11		-2.39061	0.0260055
AC002310.7		-2.45833	0.0296091
RP11-408H1.3		-2.48919	9.64924e-05
SFRP5	secreted frizzled related protein 5	-2.51552	0.000491036
RP13-1016M1.2		-2.56557	0.000966378
ZNF560	zinc finger protein 560	-2.71087	0.00138888
RP1-40E16.11		-2.74026	0.037985
FAM83H-AS1	FAM83H antisense RNA 1 (head to head)	-2.83703	0.0215607
RP11-574F21.3		-2.86039	0.0257612
IGKV1-16	immunoglobulin kappa variable 1-16	-2.94367	0.000491036

## Sheet: Data S6- Adipose DEG
Supplemental Data S6: Metformin induced differentially expressed genes (FDR<0.05) in Adipose
Gene symbol	Gene names	logFC	FDR
RP11-611O2.5		6.37548	2.06849e-12
RP1-179P9.3		5.63573	4.88851e-06
SLC7A5P2	solute carrier family 7 member 5 pseudogene 2	5.41157	2.75161e-06
RP5-956O18.3		4.56678	0.000185568
FBF1	Fas binding factor 1	4.31489	0.00250777
RP13-638C3.4		3.83387	0.0199196
BMP6	bone morphogenetic protein 6	0.385002	0.00180807
CBFA2T3	CBFA2/RUNX1 translocation partner 3	0.352374	0.0454051
C6orf141	chromosome 6 open reading frame 141	0.325058	0.0202124
GALNT15	polypeptide N-acetylgalactosaminyltransferase 15	0.259133	0.00378621
HIVEP1	human immunodeficiency virus type I enhancer binding protein 1	0.248982	0.00745077
RPL28	ribosomal protein L28	0.248155	0.0435316
GBP2	guanylate binding protein 2	0.22283	0.00284453
RPL36AL	ribosomal protein L36a like	0.209773	0.00827118
CRIM1	cysteine rich transmembrane BMP regulator 1	0.193973	0.0379504
PTCD3	pentatricopeptide repeat domain 3	-0.148715	0.0391046
SLC25A3	solute carrier family 25 member 3	-0.156291	0.0242899
YTHDF2	YTH N6-methyladenosine RNA binding protein 2	-0.17767	0.0474944
LPL	lipoprotein lipase	-0.198292	0.0379504
SDHC	succinate dehydrogenase complex subunit C	-0.200162	0.0042537
FBXO9	F-box protein 9	-0.204825	0.0475577
LDLRAD4	low density lipoprotein receptor class A domain containing 4	-0.210413	0.0269283
COX7C	cytochrome c oxidase subunit 7C	-0.218822	0.0350502
CCDC80	coiled-coil domain containing 80	-0.221453	0.00014691
VPS8	VPS8, CORVET complex subunit	-0.227845	0.0165158
ATP5A1	ATP synthase, H+ transporting, mitochondrial F1 complex, alpha subunit 1, cardiac muscle	-0.228182	0.00234332
PRDX3	peroxiredoxin 3	-0.228296	0.0403581
RTN3	reticulon 3	-0.229248	0.0186341
DECR1	2,4-dienoyl-CoA reductase 1	-0.230095	0.0341284
PDHB	pyruvate dehydrogenase E1 beta subunit	-0.233985	0.00176441
PCCA	propionyl-CoA carboxylase alpha subunit	-0.23449	0.0165158
NID2	nidogen 2	-0.238602	0.0214965
SAT1	spermidine/spermine N1-acetyltransferase 1	-0.240332	0.00108376
SPARC	secreted protein acidic and cysteine rich	-0.241059	0.0379504
ELOVL5	ELOVL fatty acid elongase 5	-0.242049	0.00827118
NSMCE4A	NSE4 homolog A, SMC5-SMC6 complex component	-0.242582	0.0435816
COL5A2	collagen type V alpha 2 chain	-0.243937	0.00458416
ASAH1	N-acylsphingosine amidohydrolase 1	-0.243959	0.0210678
ECHS1	enoyl-CoA hydratase, short chain 1	-0.247445	0.0107598
SLC25A16	solute carrier family 25 member 16	-0.25068	0.0131217
KCNB1	potassium voltage-gated channel subfamily B member 1	-0.250874	0.0394097
TMEM14C	transmembrane protein 14C	-0.252194	0.0469042
RSAD2	radical S-adenosyl methionine domain containing 2	-0.255015	0.0411237
TM9SF2	transmembrane 9 superfamily member 2	-0.255789	0.00492988
GNS	glucosamine (N-acetyl)-6-sulfatase	-0.260763	0.000185568
TPST2	tyrosylprotein sulfotransferase 2	-0.261114	0.0145911
KLB	klotho beta	-0.267621	0.0384531
MFSD1	major facilitator superfamily domain containing 1	-0.268337	0.0447711
ALDH9A1	aldehyde dehydrogenase 9 family member A1	-0.271696	5.89266e-06
MMD	monocyte to macrophage differentiation associated	-0.273385	0.0434233
MYZAP	myocardial zonula adherens protein	-0.273962	0.0103764
PANK2	pantothenate kinase 2	-0.278348	0.0341558
ACOX1	acyl-CoA oxidase 1	-0.282764	0.00594082
OXCT1	3-oxoacid CoA-transferase 1	-0.284568	0.00226073
NTM	neurotrimin	-0.287171	0.0213321
INSIG1	insulin induced gene 1	-0.29006	0.0145911
NAA20	N(alpha)-acetyltransferase 20, NatB catalytic subunit	-0.291096	0.0221231
COA1	cytochrome c oxidase assembly factor 1 homolog	-0.293095	0.00745077
COL15A1	collagen type XV alpha 1 chain	-0.298227	0.049583
PPP2R1B	protein phosphatase 2 scaffold subunit Abeta	-0.298672	0.00125401
RMDN1	regulator of microtubule dynamics 1	-0.303599	0.00136427
METTL9	methyltransferase like 9	-0.305217	0.00827118
VLDLR	very low density lipoprotein receptor	-0.309684	0.000279023
HACD2	3-hydroxyacyl-CoA dehydratase 2	-0.309988	0.0240457
CDKN2C	cyclin dependent kinase inhibitor 2C	-0.311374	0.0165158
FBXO42	F-box protein 42	-0.328162	0.0214965
MGAT4A	mannosyl (alpha-1,3-)-glycoprotein beta-1,4-N-acetylglucosaminyltransferase, isozyme A	-0.336347	0.0164952
C3orf62	chromosome 3 open reading frame 62	-0.33757	0.0145911
RASSF4	Ras association domain family member 4	-0.339201	0.0258434
MTCH2	mitochondrial carrier 2	-0.346512	7.88759e-05
COL1A2	collagen type I alpha 2 chain	-0.348402	0.0167993
CWC27	CWC27 spliceosome associated protein homolog	-0.370246	0.0474944
SDHD	succinate dehydrogenase complex subunit D	-0.372477	5.36097e-07
ARL14EP	ADP ribosylation factor like GTPase 14 effector protein	-0.372881	0.0474944
NREP	neuronal regeneration related protein	-0.377968	0.00985833
ACACA	acetyl-CoA carboxylase alpha	-0.379606	9.34066e-07
PMEPA1	prostate transmembrane protein, androgen induced 1	-0.37971	0.000223065
DBI	diazepam binding inhibitor, acyl-CoA binding protein	-0.386954	0.00985833
ME1	malic enzyme 1	-0.387076	0.0147585
HSPA12A	heat shock protein family A (Hsp70) member 12A	-0.387229	4.88851e-06
ACSL1	acyl-CoA synthetase long chain family member 1	-0.397783	0.00014691
SRD5A3	steroid 5 alpha-reductase 3	-0.414262	0.0102766
C20orf24	chromosome 20 open reading frame 24	-0.417082	0.0464576
DHCR24	24-dehydrocholesterol reductase	-0.418627	0.0272042
HSPE1	heat shock protein family E (Hsp10) member 1	-0.428542	0.0202124
GPAM	glycerol-3-phosphate acyltransferase, mitochondrial	-0.437171	0.000124933
PMS2	PMS1 homolog 2, mismatch repair system component	-0.482548	0.00827118
SFRP4	secreted frizzled related protein 4	-0.485798	0.0430849
COL3A1	collagen type III alpha 1 chain	-0.498793	3.87587e-06
CYP3A5	cytochrome P450 family 3 subfamily A member 5	-0.530268	0.00458416
TMEM126A	transmembrane protein 126A	-0.530667	0.00745077
TF	transferrin	-0.534024	1.51539e-05
APLNR	apelin receptor	-0.543919	0.00699981
DGAT2	diacylglycerol O-acyltransferase 2	-0.553922	0.00255428
CCDC162P	coiled-coil domain containing 162, pseudogene	-0.562195	0.0327897
MXRA5	matrix remodeling associated 5	-0.58175	2.26957e-09
CKMT2	creatine kinase, mitochondrial 2	-0.661028	0.0261185
ELOVL6	ELOVL fatty acid elongase 6	-0.661205	5.2023e-05
FADS1	fatty acid desaturase 1	-0.770043	2.04318e-05
C6orf183	chromosome 6 open reading frame 183	-0.782591	0.00234332
ALDOC	aldolase, fructose-bisphosphate C	-0.782903	4.76112e-05
FADS2	fatty acid desaturase 2	-0.889994	5.89266e-06
RP11-495P10.10		-0.92304	0.0379504
BNIP3P26	BCL2 interacting protein 3 pseudogene 26	-0.971283	0.0474944
CETP	cholesteryl ester transfer protein	-1.0225	0.0112901
LINC01070	long intergenic non-protein coding RNA 1070	-1.18277	0.0489537
AGAP10P	ArfGAP with GTPase domain, ankyrin repeat and PH domain 10 pseudogene	-1.20306	0.037612
RP11-214K3.21		-1.22163	0.0379504
LRGUK	leucine rich repeats and guanylate kinase domain containing	-1.25058	0.0222544
COL4A6	collagen type IV alpha 6 chain	-1.25728	0.0125085
NFE2	nuclear factor, erythroid 2	-1.26286	0.0437436
BBOX1	gamma-butyrobetaine hydroxylase 1	-1.2758	0.0474944
SLC2A5	solute carrier family 2 member 5	-1.31727	9.12162e-05
RP11-557C18.3		-1.35006	0.0454051
CCR4	C-C motif chemokine receptor 4	-1.35696	0.0435316
IGHM	immunoglobulin heavy constant mu	-1.38486	0.00492988
RP11-210L7.3		-1.39712	0.0221231
SFTPD-AS1	SFTPD antisense RNA 1	-1.39935	0.0317955
TNFRSF10C	TNF receptor superfamily member 10c	-1.40012	0.0213321
IDO1	indoleamine 2,3-dioxygenase 1	-1.41418	0.0165158
IL1B	interleukin 1 beta	-1.42652	0.00949392
TDRD9	tudor domain containing 9	-1.43149	0.0430849
FLJ12825		-1.43673	0.0381851
RPPH1	ribonuclease P RNA component H1	-1.43955	0.000118948
CD1D	CD1d molecule	-1.44224	0.00690829
SCD	stearoyl-CoA desaturase	-1.45915	3.68069e-09
AC073052.1		-1.53395	0.0383255
CNTN6	contactin 6	-1.54945	0.0379504
CTD-2201I18.1		-1.55918	0.0255132
CLEC12A	C-type lectin domain family 12 member A	-1.57784	0.0379504
RP11-284N8.3		-1.59358	0.0394097
RMRP	RNA component of mitochondrial RNA processing endoribonuclease	-1.59879	0.000983027
C10orf105	chromosome 10 open reading frame 105	-1.63303	0.0435816
TIGD4	tigger transposable element derived 4	-1.73539	0.0210678
WISP1	WNT1 inducible signaling pathway protein 1	-1.76429	0.0284307
GPR21	G protein-coupled receptor 21	-1.90145	0.0341026
RP11-537E18.1		-1.92221	0.0411861
HEMGN	hemogen	-1.96143	0.0467749
NEFH	neurofilament heavy	-1.99555	0.0093859
CTD-2410N18.4		-2.10928	0.0474944
FOXH1	forkhead box H1	-2.26916	0.0199196
RP11-196G18.3		-2.48391	0.0210678
SLC4A1	solute carrier family 4 member 1 (Diego blood group)	-2.59569	0.0242899
RP11-316M1.12		-2.68836	0.0434233
RP11-231C18.3		-3.0776	0.0165158
RP11-192H23.5		-3.2514	0.0393754

## Sheet: Data S7- Muscle Regulators.
Supplemental Data S7: Ingenuity Pathway Analysis predicted upstream regulators in muscle
Upstream regulator	P-value of overlap	Activation z-score
miR-29b-3p (and other miRNAs w/seed AGCACCA)	1.19e-05	0.875
Pou3f1	4.36e-05
GREM1	0.000106
CH-223191	0.000107
AK1	0.00015
COMMD1	0.000163	1.342
PCGEM1	0.000243	-1.761
DKK1	0.000333	0.373
DSP	0.000362	2
thioacetamide	0.000495	-0.447
ATG12	0.000498
GABA-A receptor	0.000498
S-adenosylhomocysteine	0.000498
LMNA	0.000571
progesterone	0.000962	-0.156
mibolerone	0.00098	-0.317
KDM8	0.00118
SUCO	0.00147
LIPE	0.00179
dexamethasone phosphate	0.00184	2
ESRRG	0.00189	0.188
NR4A1	0.00191	1.254
VGLL3	0.0021
LRAT	0.0021
ramipril	0.00249	2
POU3F1	0.00268
HOXD10	0.0028	-0.64
PD 123319	0.00288
C1GALT1	0.0029
MPP5	0.0029
ARSA	0.0029
CMA1	0.0029
PDGFRbeta-recognizing cyclic peptide	0.0029
valspodar	0.0029
SPARC	0.00312	-0.895
thymoquinone	0.0032
HIF1AN	0.00336
PROC	0.00352	-0.6
methylmercury	0.00354	1.342
halofuginone	0.00372
HSP90B1	0.00376
NF1	0.00376
HGF	0.00377	1.72
MYCN	0.00413	0.967
FNDC5	0.00413
tacrolimus	0.0044	-0.146
mir-29	0.00441	0.612
beta-estradiol	0.00448	-0.265
MYC	0.00455	-0.561
TGFB1	0.0047	-0.152
RSPO3	0.00477
ENTPD5	0.00477
MKX	0.00477
Diphtheria Toxin	0.005
6-formylindolo[3,2-b]carbazole	0.005
ITPR1	0.005
sirolimus	0.00506	0.721
CR1L	0.0054	2
Esrra	0.00544	-0.728
ITGB6	0.00597
S-adenosylmethionine	0.00604	1.948
HNF4A	0.0063	0.014
D-glucose	0.00651	-1.449
let-7	0.00669	2.959
TRAP1	0.00672	1
cardiotoxin	0.00698
HOXD8	0.00704
PRKACB	0.00704
SDC4	0.00704
XCT790	0.00704
eprosartan	0.00704
EGR2	0.00728	-0.355
PIK3R1	0.008	-0.896
RFX1	0.00824
TGFB2	0.00839	-2.51
VHL	0.00852
KDM5A	0.00891	2.121
trichloroethylene	0.00947	1.342
benzene	0.00947	1.342
ZNF746	0.00972
urotensin II	0.00972
TMPO	0.00972
NUPR1	0.0102	2.236
cyclosporin A	0.0108	1.09
SB 216763	0.0109	-2
IGFBP5	0.0109
PRKAA2	0.0113	0.82
NRG1	0.0116	-0.873
E2F6	0.0124	0.692
SEMA7A	0.0125
SKI	0.0125
nilotinib	0.0128
PMP22	0.0128
GAL3ST1	0.0128
PLA2G5	0.0128
H-7	0.013	-0.655
TCF7	0.013
androgen	0.0135	1.134
TNF	0.0139	-0.684
N-nitro-L-arginine methyl ester	0.014	-2.4
phenylephrine	0.015	-0.937
COL4A3	0.0158
Cdkn1c	0.0158
TBX5	0.016	1.506
Bcl9-Cbp/p300-Ctnnb1-Lef/Tcf	0.0162
mir-194	0.0162
SRY	0.0162
nedocromil sodium	0.0162
ZNF106	0.0165	-0.132
IFNAR2	0.0165
RAC2	0.0165
HIF1A	0.0168	-1.494
CLOCK	0.0183
N-acetylsphingosine	0.0192	1.964
HOXA10	0.0196	0.333
NPR1	0.0197
PPIF	0.0198	-0.816
beraprost	0.0199
ZFP57	0.0199
HOXB5	0.0199
CDKN1C	0.0199
MAP2K3	0.0202
AR	0.0219	0.685
MTORC1	0.0221	-0.747
GPR174	0.0224
carbofuran	0.0224
avobenzone	0.0224
OVGP1	0.0224
KREMEN1	0.0224
H2BFM	0.0224
GKN1	0.0224
LMAN1	0.0224
RAET1G	0.0224
Dcpp1 (includes others)	0.0224
HOXD13	0.0224
adrenoceptor	0.0224
veliparib	0.0224
STAT-1/2	0.0224
GP9	0.0224
TFB1M	0.0224
KHK	0.0224
KCNAB1	0.0224
TNNI1	0.0224
TNF-kinoid	0.0224
ADAMTS7	0.0224
ELP3	0.0224
miR-615-5p (and other miRNAs w/seed GGGGUCC)	0.0224
miR-330-3p (and other miRNAs w/seed CAAAGCA)	0.0224
KREMEN2	0.0224
MAOB	0.0224
CHRNE	0.0224
SCN10A	0.0224
MICA	0.0224
M6PR	0.0224
PPP1CB	0.0224
Hmgn2 (includes others)	0.0224
COPS2	0.0224
SRGN	0.0224
CCL3L1	0.0224
Kcnip2	0.0224
sapanisertib	0.0224
L-sulforaphane	0.0224
NCGC00184710	0.0224
rheoswitch ligand 1	0.0224
sorbinil	0.0224
8-carboxamidocyclazocine	0.0224
mitoguazone	0.0224
aminooxypentane-rantes	0.0224
3,4-dihydro-5[4-(1-piperindinyl)butoxy]-1(2H)-isoquinoline	0.0224
theobromine	0.0224
4-hydroxymercuribenzoate	0.0224
N-methyl-4-Ile-cyclosporin	0.0224
phosphocreatine	0.0224
pectin	0.0224
glucuronic acid	0.0224
PD98059	0.023	-0.344
APP	0.0236	-0.524
HAND2	0.0237	1.98
T 0070907	0.024
ARID4A	0.024
PLCL1	0.024
indican	0.024
TGFBR2	0.0244	-1.387
SP1	0.0246	-1.414
MYOD1	0.0259	-0.342
TGFBR1	0.0263	-1.387
NCOA2	0.0263
tetracycline	0.0276	-1.151
TBX2	0.0276	-1.387
5'-methylthioadenosine	0.0284
highly active antiretroviral therapy	0.0284
TCIRG1	0.0284
miR-375-3p (and other miRNAs w/seed UUGUUCG)	0.0284
AIF1	0.0284
S-nitroso-N-acetyl-DL-penicillamine	0.0288
Nuclear factor 1	0.0288
ELOVL5	0.0288
GNAI2	0.0288
SOX10	0.0288
CTBP1	0.0288
WNT11	0.0288
4-(2-aminoethyl)benzenesulfonylfluoride	0.0288
INHA	0.0293	1.561
IL10	0.0301	1.121
ALDH1A2	0.0314
PKM	0.0314
VTN	0.0314
MDGA2	0.033
CRY2	0.033
CRY1	0.033
TCF7L2	0.0332	0.323
ZBTB7B	0.0341
RXRG	0.0341
GSK3B	0.0343	0
GW 4064	0.0343	1.296
Coup-Tf	0.038
STOX1	0.038
ALDH1A1	0.038
YWHAG	0.038
CXCR2	0.038
DGAT1	0.038
5A apoA-I mimetic peptide	0.038
3-aminobenzamide	0.038
iloprost	0.038
EPAS1	0.0383	-0.165
tretinoin	0.0384	-1.846
HMOX1	0.0385	-1.342
NDRG1	0.0398
RET	0.0399	-1
CEBPB	0.0405	1.063
MYOCD	0.0418	1.231
MAP2K1	0.0422	-2.401
obeticholic acid	0.0432
PURA	0.0432
HAVCR2	0.0432
DDR1	0.0432
PIM2	0.0432
EDNRA	0.0432
RFX5	0.0432
lactic acid	0.0432
PRL	0.0439	-1.373
hypoxanthine	0.0442
minoxidil	0.0442
miglitol	0.0442
L-kynurenine	0.0442
EGOT	0.0442
propionate derivative	0.0442
STARD4	0.0442
SLV320	0.0442
CNEP1R1	0.0442
RTN2	0.0442
C1QL3	0.0442
Hya	0.0442
ruxolitinib	0.0442
TRAM2	0.0442
ETV7	0.0442
CTS-1027	0.0442
RAET1E	0.0442
TLN1	0.0442
mir-383	0.0442
MIR585	0.0442
COPS4	0.0442
ABHD5	0.0442
RAB11A	0.0442
MYH1	0.0442
PICK1	0.0442
GP1BB	0.0442
ASH2L	0.0442
Hnrpfl	0.0442
KCNAB2	0.0442
CTDSPL	0.0442
Sry	0.0442
ARNTL2	0.0442
ERCC6	0.0442
cyclophosphamide/doxorubicin	0.0442
AGXT	0.0442
RECQL5	0.0442
ITPR3	0.0442
3-(p-methoxy)phenyl-1,4-benzoxazine	0.0442
HCST	0.0442
AP2B1	0.0442
HIST1H1B	0.0442
lapatinib/trastuzumab	0.0442
CARHSP1	0.0442
iCRT5	0.0442
iCRT3	0.0442
iCRT14	0.0442
MLS000389544	0.0442
4-[(4'-chloro-2'-fluoro)phenylamino]-6,7-dimethoxyquinazoline	0.0442
dimethyl succinate	0.0442
fenfluramine	0.0442
NSC 651016	0.0442
L-JNK inhibitor I	0.0442
des-Arg-9 bradykinin	0.0442
cyclosporin H	0.0442
barium	0.0442
carbon tetrachloride	0.0448	-1.58
KRAS	0.0449	0.87
EGLN1	0.0451	-0.79
forskolin	0.0457	1.069
choline	0.046
TP53	0.0474	1.175
cholesterol	0.0482	-1.555
INHBB	0.0486
COL2A1	0.0486
NKX6-1	0.0486
NT5E	0.0486
DIRAS3	0.0486
GSK3A	0.0486
ARNT	0.0493

## Sheet: Data S8- Adipose regulators
Supplemental Data S8: Ingenuity Pathway Analysis predicted upstream regulators in adipose
Upstream regulator	P-value of overlap	Activation z-score
pirinixic acid	6.34e-12	-3.665
SREBF1	1.08e-11	-3.355
SCAP	1.58e-11	-2.985
TO-901317	4.26e-11	-1.848
PPARG	1.2e-10	-2.413
PPARA	5.73e-10	-2.601
mono-(2-ethylhexyl)phthalate	2.37e-09	-3.274
rosiglitazone	2.7e-09	-2.942
LEP	3.52e-09	0.072
PPARGC1A	6.45e-09	-3.353
SREBF2	8.21e-09	-2.6
dihydrotestosterone	9.09e-09	-2.226
INSIG2	1.53e-08	2.189
ELOVL5	1.54e-08	2.426
troglitazone	3.11e-08	1.061
cholesterol	3.28e-08	-0.618
DGAT2	3.37e-08	-1.982
fatty acid	7.88e-08	-1.727
beta-carotene	8.1e-08	2.449
INSIG1	1.17e-07	2.748
Nr1h	1.66e-07	-2.157
KLF15	1.71e-07	-2.332
fenofibrate	2.15e-07	-2.596
Ins1	2.28e-07	-2.027
TNF	3.49e-07	-0.497
DL-fructose	4.66e-07	-1.956
sterol	4.72e-07	-0.092
lipopolysaccharide	6.94e-07	-0.757
NR1H2	8.5e-07	-1.153
POR	8.71e-07	0.447
DGAT1	9.34e-07	-1
arachidonic acid	1.14e-06	0.943
LDLR	1.41e-06
miR-29b-3p (and other miRNAs w/seed AGCACCA)	1.66e-06	2.422
25-hydroxycholesterol	1.66e-06	-0.277
amiodarone	1.75e-06
xanthohumol	2.01e-06	2.2
NR1H3	2.1e-06	-1.27
AGPAT2	2.19e-06	1.067
1-(carboxymethylthio)tetradecane	2.19e-06	-1.98
FASN	2.31e-06	-2.216
ADIPOQ	2.35e-06	-0.99
RXRA	2.38e-06	-2.021
PPARD	2.56e-06	-0.677
D-glucose	2.84e-06	-2.972
AHR	3.35e-06	0.732
docosahexaenoic acid	3.62e-06	2.157
D-fructose	3.84e-06	-1.98
ARNTL	4.32e-06	-1.949
FOXO1	4.68e-06	-0.152
IRS1	6.43e-06
n-3 fatty acids	7.52e-06	2.183
fibric acid derivative	7.94e-06	-1.246
Insulin	8.57e-06	-3.084
TRIB1	9.69e-06
ACACA	9.69e-06
HINT1	9.69e-06
ACLY	9.69e-06
SMAD7	9.73e-06	2.592
NCOR-LXR-Oxysterol-RXR-9 cis RA	1.12e-05	-2
N-cor	1.22e-05	2.433
mibolerone	1.24e-05	-0.522
HDAC3	1.3e-05
11-dehydrocorticosterone	1.45e-05
SCD	1.92e-05	0.266
sphingomyelin	2.06e-05
GW501516	2.5e-05
triamcinolone acetonide	2.63e-05	0.726
GHRL	2.67e-05	-1.383
dexamethasone	2.71e-05	0.073
streptozocin	2.72e-05	0.969
miR-217-5p (and other miRNAs w/seed ACUGCAU)	2.82e-05
10E,12Z-octadecadienoic acid	2.88e-05	-1.964
RORC	2.9e-05
TGFB1	3.06e-05	-1.77
CR1L	3.1e-05	1.982
urushiol	3.18e-05
GH1	3.22e-05
CASP1	3.51e-05	-1.903
ebselen	3.74e-05
TCF3	4.03e-05
oleic acid	4.04e-05	-1.597
RIPK2	4.81e-05	0.277
clofibric acid	4.85e-05
ethanol	5.13e-05	-0.488
beta-estradiol	5.9e-05	-0.509
NR1D1	6.2e-05	-0.594
GW3965	6.29e-05	0.489
IL13	6.39e-05	-2.212
palmitic acid	7.24e-05	-1.126
methotrexate	7.38e-05	-0.464
PCGEM1	7.61e-05	-1.98
UCP2	7.65e-05
Z-551	7.65e-05
spironolactone	8.1e-05	1.342
PML	8.2e-05	0.626
DSP	9.38e-05
CEBPB	0.000106	-2.196
CFTR	0.000109	0.492
ritonavir	0.000115
RORA	0.000116
FGF21	0.000121	-1.214
MYC	0.000136	0.955
tretinoin	0.000137	-2.573
NCOR1	0.000144
FOXO4	0.000144	-1
tamoxifen	0.000145	-0.236
CEBPA	0.000151	-2.621
CD36	0.000156	-1.698
MED30	0.00016
SLC13A1	0.000177	1.342
INS	0.000177	0.765
THRB	0.000184	-2
MLX	0.000188
TFAM	0.000188
CCDC3	0.000189
CMA1	0.000189
bezafibrate	0.000216	-1.8
OSM	0.000217	0
NR1I2	0.000229	-1.055
SEMA7A	0.000252
PPARGC1B	0.000285	-1.982
NR1I3	0.000287	-1.955
INHA	0.000314	0.391
HLA-DR	0.000314
ghrelin	0.000314
Inflammasome (Nalp3, Asc, Casp1)	0.000314
CH-223191	0.000314
ST1926	0.000323	1.633
berberine	0.000328	-0.555
AGN194204	0.000334	-1.091
NRIP1	0.000397
PEBP1	0.000418
LPIN1	0.000468
Fructus xanthii aqueous extract	0.000469
ESRRA	0.000487	-2.415
BSCL2	0.000506
progesterone	0.000567	0.822
SIAH2	0.00058
nicotinic acid	0.00058
carbohydrate	0.00058
Alpha catenin	0.000583	2.201
ITGB3	0.0006
GCK	0.000642
MLXIPL	0.000642
triolein	0.000654
QRFP	0.000654
GLP-1 (7-36) amide	0.000654
gemfibrozil	0.00067	-1.021
ERN1	0.000677	0.762
ALDH1A2	0.000707
bexarotene	0.00075	-1
IL4R	0.000777
NR0B2	0.000785
CTNNB1	0.000803
8-bromoguanosine 3',5'-cyclic monophosphate	0.000852
HSD11B1	0.000852
SELPLG	0.000852
3,5-L-diiodothyronine	0.000869
MEDAG	0.000869
GPAT3	0.000869
CD8A	0.000869
PLA2G5	0.000869
ADORA2A	0.0009	-0.651
SB203580	0.00103	1.503
22(R)-hydroxycholesterol	0.0011
CD 437	0.00111	1.633
Ferritin	0.00111
HSPB1	0.00111
PTMA	0.00111
LOC102724428/SIK1	0.00111
poloxamer	0.00111
mitoxantrone	0.00119
5-O-mycolyl-beta-araf-(1->2)-5-O-mycolyl-alpha-araf-(1->1')-glycerol	0.00139	-1
FGF19	0.00139
METRNL	0.00139
retinol acetate	0.00139
pregnenolone carbonitrile	0.00139
FCER1G	0.00139
paricalcitol	0.00139
SB 216763	0.00139
SP3	0.00142	-0.832
H2AFY	0.0015
Ifnar	0.00158	0
CALR	0.00161
INSR	0.00163	-2.425
PLTP	0.00169
Ncoa6	0.00169
BCL3	0.00173
chloropromazine	0.00173
trinitrobenzenesulfonic acid	0.00186
IL10RA	0.00194	1.134
RETN	0.00198
betamethasone	0.00202
BET	0.00202
LPL	0.00211
TXNIP	0.00211
dimethylnitrosamine	0.00211
SMAD3	0.00213	-1.379
IGF1	0.00216	-1.863
IRF1	0.00224	-0.714
PDGF BB	0.00236	-0.571
bleomycin	0.00236	-2.16
dehydroepiandrosterone sulfate	0.00238
MBTPS1	0.00238
STAT5B	0.00249	-1.109
fish oils	0.00254
NFkB (complex)	0.00258	-0.279
SMARCB1	0.00262	-2
1,4-bis[2-(3,5-dichloropyridyloxy)]benzene	0.0027	-1.951
IL6	0.00274	-0.32
LEPR	0.00276	1
octanoic acid	0.00276
ginsenoside Rb1	0.00276
Actin	0.00276
UBD	0.00276
Brd4	0.00276
spermine	0.00276
BRD2	0.00302
Histone h3	0.00308
propylthiouracil	0.00311
orotic acid	0.00318
PPARë±-RXRë±	0.00318
EHHADH	0.00318
NR3C2	0.00321	0
ERBB2	0.00344	0
methylprednisolone	0.00345	0.21
HOXA10	0.00353	0.447
5-fluorouracil	0.00359	1
E. coli B5 lipopolysaccharide	0.00359	-1.095
Diphtheria Toxin	0.00362
6-formylindolo[3,2-b]carbazole	0.00362
COL2A1	0.00362
NT5E	0.00362
ACACB	0.00362
allyl sulfide	0.00362
HDAC5	0.00374
BIRC5	0.00374
telmisartan	0.00374
3-deoxy-2-octulosonic acid(2)-lipid A	0.00408
ITGB6	0.00408
TGFBR2	0.00416	-1.982
trichloroethylene	0.00435
benzene	0.00435
L-triiodothyronine	0.00443	-0.986
tunicamycin	0.00445
PTEN	0.00456	-0.126
CD200	0.00458
FMO3	0.00458
ATP2A2	0.00458
CXCL12	0.00496	-0.728
POU2F1	0.00498
CYP27A1	0.0051
CETP	0.0051
FAS	0.00529	1.477
TP53	0.0053	-2.083
IL5	0.00532	-1.664
estrogen	0.00541
puromycin	0.00564
CYB5R4	0.00564
LRPAP1	0.00564
LIPG	0.00564
troleandomycin	0.00566
3,7,12-trihydroxycoprostane	0.00566
beclomethasone dipropionate	0.00566
GPSM3	0.00566
Has	0.00566
IRAK1/4	0.00566
Il1bos	0.00566
PELI3	0.00566
DAGLA	0.00566
canakinumab	0.00566
TMEM139	0.00566
PMF1/PMF1-BGLAP	0.00566
KHK	0.00566
AQUAPORIN	0.00566
KCNA1	0.00566
Uox	0.00566
SLC25A10	0.00566
F12	0.00566
minozac free base	0.00566
cAMP-dependent protein kinase inhibitor	0.00566
E. coli 0111:B4 peptidoglycan	0.00566
lipophosphonoglycan	0.00566
1,2,3,6,7,8-hexachlorodibenzodioxin	0.00566
synthetic peptide	0.00566
leucyl-leucine-methyl ester	0.00566
17S-hydroperoxy-docosahexaenoic acid	0.00566
cladribine	0.00566
Map3k7	0.00598
flutamide	0.00598
dimethyl sulfoxide	0.00607	-1.188
HRAS	0.00619	1.664
EBF2	0.00621
mir-33	0.00621
FBN1	0.00621
mangiferin	0.00621
KRAS	0.00623	0.391
VHL	0.00623
LONP1	0.00624
methylmercury	0.00624
KDM5A	0.00641	1
paclitaxel	0.0066
carbon tetrachloride	0.00663	-1.506
hydrogen peroxide	0.00669	-1.97
metribolone	0.00677	-2.186
U0126	0.00677	1.413
ADCY	0.00681
MED13	0.00681
Mt2	0.00681
agmatine	0.00681
mir-29	0.00706
quercetin	0.00712	-1.987
IFN Beta	0.00712
linoleic acid	0.00734
MAP2K3	0.00734
FAM3B	0.00743
desipramine	0.00743
9Z,11E-octadecadienoic acid	0.00743
STAT1	0.00772	-1.387
LY294002	0.00787	2.571
NUPR1	0.00805	0.707
oleoyl-estrone	0.00808
BGN	0.00808
COL4A3	0.00808
HSD17B4	0.00808
PRMT1	0.00808
PRDM1	0.0085	1.109
CYP19A1	0.00855
isoproterenol	0.00869	-0.577
HAND1	0.00875
Mt1	0.00875
KN-62	0.00875
amitriptyline	0.00875
arotinoid acid	0.00875
cholic acid	0.00887
BTNL2	0.00887
IFI16	0.00887
arsenic trioxide	0.00891	0.967
apigenin	0.0092
TLR7	0.00934	-1.982
IL-1R	0.00944
diazoxide	0.00944
ramipril	0.00944
KITLG	0.00948
RETNLB	0.00954
ciprofibrate	0.00956	-1.908
isobutylmethylxanthine	0.00956
GATA1	0.00999	-0.811
rifampin	0.01
ceramide	0.0102
APOE	0.0102
let-7a-5p (and other miRNAs w/seed GAGGUAG)	0.0102	1.963
WAS	0.0109
TAB1	0.0109
REL	0.0111
MED1	0.0112	-1.982
MAPK9	0.0112	-2
tegafur	0.0113
diphosphoryl lipid A	0.0113
syringin	0.0113
cortisone	0.0113
POPDC2	0.0113
CERS3	0.0113
SUCNR1	0.0113
LCTL	0.0113
ZDHHC7	0.0113
diaziquone	0.0113
ETV7	0.0113
RRAD	0.0113
LAMA3	0.0113
Zingiber officiale ginger extract	0.0113
NID1	0.0113
RAB11A	0.0113
W-54011	0.0113
SIGLEC11	0.0113
SLC7A11	0.0113
Ly6a (includes others)	0.0113
CD8B	0.0113
BIN1	0.0113
AGXT	0.0113
Acp5	0.0113
NLRP1	0.0113
DECR1	0.0113
gimeracil	0.0113
iCRT5	0.0113
iCRT3	0.0113
iCRT14	0.0113
trimellitic anhydride	0.0113
phthalic acid	0.0113
PX-12	0.0113
clofenapate	0.0113
8-methyl-pyridoxatin	0.0113
zopolrestat	0.0113
nigericin	0.0113
phenol	0.0113
L-JNK inhibitor I	0.0113
Z-YVAD-FMK	0.0113
ginkgolide A	0.0113
oleylamide	0.0113
elaidic acid	0.0113
S-adenosylhomocysteine	0.0113
fluorocitric acid	0.0113
NFYA	0.0113
zinc	0.0113
NR1H4	0.0115	1.091
indomethacin	0.0117	-0.156
Tgf beta	0.0117	-1.172
CA4	0.0117
ASXL2	0.0117
PTPRC	0.0117
Immunoglobulin	0.0119	-0.295
phenobarbital	0.0121
eicosapentenoic acid	0.0121
NFKBIA	0.0121	-0.896
etanercept	0.0125
CTBP1	0.0125
KRT17	0.0125
tert-butyl-hydroquinone	0.0125
ABCB4	0.0133
FECH	0.0133
CYBB	0.0133
KNG1	0.0133
TG	0.0133
VTN	0.0133
ITGB1	0.0133
imatinib	0.0133
SP1	0.0134	-1.927
N-nitro-L-arginine methyl ester	0.0137
NR3C1	0.0139
PRKCZ	0.0141
RXRG	0.0141
CORT	0.0141
IL18	0.0142	-1.663
calcitriol	0.0142	0.896
YY1	0.0144
methylselenic acid	0.0144
ATF3	0.0145
GW9662	0.0145
DICER1	0.0146
FBXW7	0.015
CYP27B1	0.015
S-adenosylmethionine	0.015
lysophosphatidic acid	0.015
STAT5a/b	0.015
CREB1	0.0152	-0.928
mir-21	0.0153	-0.6
IL4	0.0153	-1.386
MAPT	0.0155
ZBED6	0.0158
APOB	0.0158
PIAS1	0.0158
Cg	0.0165	-0.6
fluticasone propionate	0.0166	0.577
CD80	0.0167
TNIP1	0.0167
LRP1	0.0167
Esrra	0.0168
kawain	0.0169
C1QTNF12	0.0169
IRS	0.0169
chlormethiazole	0.0169
methysticin	0.0169
irisolidone	0.0169
polyethyleneimine	0.0169
CERS5	0.0169
C1QTNF1	0.0169
BRD3	0.0169
ELOVL2	0.0169
CERS4	0.0169
MYLIP	0.0169
SUCO	0.0169
NAAA	0.0169
BIIB021	0.0169
glucuronyl glucosamine glycan sulfate	0.0169
perfluorooctane sulfonic acid	0.0169
satratoxin G	0.0169
DAPK1	0.0169
BAG4	0.0169
LYZ	0.0169
miR-125b-1-3p (miRNAs w/seed CGGGUUA)	0.0169
miR-184 (and other miRNAs w/seed GGACGGA)	0.0169
CARD8	0.0169
AZU1	0.0169
CD200R1	0.0169
GJC1	0.0169
NLRC3	0.0169
UPP1	0.0169
NEU1	0.0169
NR2F6	0.0169
14-oxoDHA	0.0169
dichlorodiphenyl dichloroethylene	0.0169
oxonic acid	0.0169
triphenyltin	0.0169
diacerein	0.0169
adapalene	0.0169
Ac-YVAD-CMK	0.0169
leucine-2-alanine enkephalin	0.0169
18-alpha-glycyrrhetinic acid	0.0169
ellipticine	0.0169
strychnine	0.0169
2R,4R-4-aminopyrrolidine-2,4-dicarboxylic acid	0.0169
fulvestrant	0.017	-0.2
FGF2	0.0171	-0.855
NR4A1	0.0172
SIRT3	0.0176
ILK	0.0176
mevalonic acid	0.0176
cycloheximide	0.0177	0.853
PDX1	0.0179	-1.732
PNPLA2	0.0186
ACKR2	0.0186
ASXL1	0.0186
ADORA2B	0.0186
FOXP1	0.0186
nafenopin	0.0186
clofibrate	0.0187
FOXA3	0.0195
L-glutamic acid	0.0197
acetaminophen	0.02	-1.109
IFNB1	0.0202
VEGFA	0.0205	-2.236
TFEB	0.0205
PTPN6	0.0205
thyroid hormone	0.0207
TGFB2	0.0207
E. coli B4 lipopolysaccharide	0.021	-0.478
lysophosphatidylcholine	0.0215
ESRRG	0.0215
PXR ligand-PXR-Retinoic acid-RXRë±	0.0215
CASP8	0.0215
IRS2	0.0215
Hbb-b2	0.0215
LG100268	0.0215
K+	0.0215
CTGF	0.0218
PSEN1	0.0219
HGF	0.0219	-0.984
treprostinil	0.0224
repertaxin	0.0224
ITPR	0.0224
smectite	0.0224
MCU	0.0224
RNU1-1	0.0224
B3GNT2	0.0224
CYP2C8	0.0224
iron dextran	0.0224
Casein	0.0224
bitertanol	0.0224
PPP2R2C	0.0224
cerotic acid	0.0224
TAP1	0.0224
PSME3	0.0224
MUC2	0.0224
HMGCR	0.0224
PTPRA	0.0224
BCAP31	0.0224
FGA	0.0224
MEP1A	0.0224
P2RX4	0.0224
CD163	0.0224
IL36RN	0.0224
ITGAX	0.0224
SKLB023	0.0224
IFIT2	0.0224
CSTB	0.0224
LRRC8C	0.0224
PPP2R5B	0.0224
CAY10397	0.0224
farnesyltransferase inhibitor	0.0224
(+)-epicatechin	0.0224
PDGFRbeta-recognizing cyclic peptide	0.0224
ITF3056	0.0224
methylamine	0.0224
cilazapril	0.0224
ethyl linoleate	0.0224
nitrendipine	0.0224
sodium alum	0.0224
limonene	0.0224
perillic acid	0.0224
oxamic acid	0.0224
desmosterol	0.0224
T3-TR-RXR	0.0225
RNASEH2A	0.0225
emodin	0.0225
TGFB3	0.0229
mifepristone	0.0234	1.89
TMEM173	0.0236
SPHK1	0.0236
wortmannin	0.0241	1.732
EPO	0.0244
galactosylceramide-alpha	0.0247
HES3	0.0247
NPC1	0.0247
SQSTM1	0.0247
RXRB	0.0247
TYROBP	0.0247
Ro31-8220	0.0247
Collagen type II	0.0257
NCOR2	0.0257
ALB	0.0257
GHR	0.0257
RAC2	0.0257
ABCA1	0.0257
IFNLR1	0.0257
Hbb-b1	0.0257
deferoxamine	0.0262	-1
decitabine	0.0263	-1.452
MIF	0.0264
melatonin	0.0264
thymoquinone	0.0268
RBM5	0.0268
IFNGR1	0.0268
candesartan	0.0268
corticosterone	0.027
APP	0.0272	-0.956
Sos	0.0279
CD44	0.0279
SOD1	0.0279
epicatechin	0.0279
N-acetylsphingosine	0.0279
3'-O-(4-benzoyl)benzoyladenosine 5'-triphosphate	0.028
darusentan	0.028
eritoran	0.028
beta-glucan	0.028
nitrate	0.028
1-palmitoyl-2-oleoylglycero-3-phosphoglycerol	0.028
Ho	0.028
IFN alpha receptor	0.028
FA2H	0.028
ENTPD5	0.028
TMPRSS6	0.028
MKX	0.028
FLT4	0.028
SULT2B1	0.028
FOXI1	0.028
Tlr12	0.028
2,3-bis(3'-hydroxybenzyl)butane-1,4-diol	0.028
butyl N-[3-[4-(imidazol-1-ylmethyl)phenyl]-5-(2-methylpropyl)thiophen-2-yl]sulfonylcarbamate	0.028
IgG2b	0.028
PARG	0.028
DCB 3503	0.028
STX11	0.028
WSB1	0.028
FGG	0.028
PILRB	0.028
EIF2AK1	0.028
PPP2R2A	0.028
LILRB3	0.028
TNFAIP8	0.028
MBD4	0.028
CEBPZ	0.028
Wfdc17	0.028
CES1	0.028
RFXANK	0.028
HG-9-91-01	0.028
MIA-602	0.028
pubchem compound 11483544	0.028
pubchem compound 11368987	0.028
LY379196	0.028
tranexamic acid	0.028
roflumilast	0.028
oxytetracycline	0.028
grepafloxacin	0.028
1-chloro-2,4-dinitrobenzene	0.028
ZFA-fmk	0.028
vidarabine	0.028
PRKCA	0.0282
NFE2L2	0.0283	-1.984
atorvastatin	0.0284	0.083
baicalin	0.0291
FN1	0.0293
AMPK	0.0295
HNF1B	0.0295
simvastatin	0.0302
MTORC1	0.0302
9,10-dimethyl-1,2-benzanthracene	0.0302
Pam3-Cys-Ser-Lys4	0.0308
SP600125	0.0311	0.293
HAND2	0.0314
RGS10	0.0314
FOSL2	0.0314
salmonella minnesota R595 lipopolysaccharides	0.0314
WNT5A	0.0314
interferon beta-1a	0.0321
fluocinolone acetonide	0.0326
WISP2	0.0326
LIPE	0.0327
JAK2	0.0327
JUNB	0.0334
FGF1	0.0334
BMP7	0.0334
psychosine	0.0335
8-hydroxyguanine	0.0335
roxithromycin	0.0335
CXCL6	0.0335
thioinosine	0.0335
(R)-limonene	0.0335
teichoic acid	0.0335
3M-003	0.0335
N-hexanoylhomoserine lactone	0.0335
glycitein	0.0335
VIPAS39	0.0335
CTSC	0.0335
CLEC6A	0.0335
EN2	0.0335
TPSAB1/TPSB2	0.0335
HLA-DQ	0.0335
ITGB5	0.0335
IGLL1/IGLL5	0.0335
SMPD2	0.0335
TFPI	0.0335
CD79B	0.0335
HOXB1	0.0335
MEFV	0.0335
PROK2	0.0335
CBLB502	0.0335
ZFP36L2	0.0335
CASP4	0.0335
GPAM	0.0335
PTGIR	0.0335
SDC4	0.0335
RNF111	0.0335
PRSS8	0.0335
F13A1	0.0335
PIP5K1B	0.0335
TP53INP1	0.0335
glaucocalyxin A	0.0335
PMCH	0.0335
SERPIND1	0.0335
CD79A	0.0335
Sik1	0.0335
OBP2B	0.0335
MIA-459	0.0335
MIA-313	0.0335
dec-RRLL-cmk	0.0335
10-(6'-ubiquinonyl)decyltriphenylphosphonium	0.0335
RWJ 67657	0.0335
eprosartan	0.0335
dieldrin	0.0335
AGI-1067	0.0335
calcium chloride	0.0335
palmitoylethanolamide	0.0335
3-methylcholanthrene	0.0338
ESR2	0.0346	-0.555
IL1RN	0.0348
FOS	0.0348
DCN	0.035
salirasib	0.035
fingolimod	0.0363
iron	0.0363
FGFR2	0.0369
aldosterone	0.0369
poly rI:rC-RNA	0.0374	-0.851
benzo(a)pyrene	0.0375
IFNA1/IFNA13	0.0375
IFNAR1	0.0376
IRF8	0.0384
CLEC11A	0.0388
Ccl2	0.0388
GW 4064	0.0388
16,16-dimethylprostaglandin E2	0.0389
triamcinolone hexacetonide	0.0389
ANKRD42	0.0389
Tlr11	0.0389
TLR10	0.0389
HFE2	0.0389
borage oil	0.0389
parathyroid hormone-related protein	0.0389
IgG2a	0.0389
Sfk	0.0389
SELL	0.0389
mir-296	0.0389
TSC22D1	0.0389
LGALS7/LGALS7B	0.0389
MLH1	0.0389
CTSE	0.0389
C6	0.0389
MARCO	0.0389
ERRFI1	0.0389
TMPO	0.0389
CLIC4	0.0389
CHGA	0.0389
casticin	0.0389
TRPA1	0.0389
GALP	0.0389
PILRA	0.0389
ubiquinone 9	0.0389
TPCA-1	0.0389
2-mercaptoethanol	0.0389
zimelidine	0.0389
rabeprazole	0.0389
DDT	0.0389
manidipine	0.0389
vinpocetine	0.0389
IL2	0.0391	-1.362
SIRT6	0.0401
ZAP70	0.0401
gemcitabine	0.0401
PIN1	0.0414
AGT	0.0417	-1.762
KDM5B	0.0421
N-acetylmuramyl-L-alanyl-D-isoglutamine	0.0427
morphine	0.0429
valproic acid	0.044
MAVS	0.0441
ATF6	0.0441
DKK1	0.0441
SIN3A	0.0441
2-deoxyglucose	0.0441
IFNA2	0.0441
meldonium	0.0444
nilotinib	0.0444
abatacept	0.0444
Ginkgo biloba	0.0444
2-amino-5-azotoluene	0.0444
belnacasan	0.0444
ibudilast	0.0444
bacterial lipopolysaccharides	0.0444
tectorigenin	0.0444
ISGF3	0.0444
GPR84	0.0444
BCG vaccine	0.0444
CERS6	0.0444
NLRX1	0.0444
Tlr13	0.0444
IL26	0.0444
FANCA	0.0444
MIA	0.0444
KHSRP	0.0444
PKP2	0.0444
AMBP	0.0444
levetiracetam	0.0444
THRSP	0.0444
SERPINE2	0.0444
OGG1	0.0444
RNF41	0.0444
GHSR	0.0444
ARF6	0.0444
AIM2	0.0444
AQP4	0.0444
filgotinib	0.0444
TFR2	0.0444
RFWD2	0.0444
NCOA6	0.0444
Havcr1	0.0444
PBX2	0.0444
CAMKK2	0.0444
mechlorethamine	0.0444
ciclopirox olamine	0.0444
polymyxin B	0.0444
huperzine A	0.0444
uridine	0.0444
22(S)-hydroxycholesterol	0.0444
methapyrilene	0.0445
CpG oligonucleotide	0.0445
ADCYAP1	0.0447	1
bortezomib	0.0452	0
TICAM1	0.0452
F2RL1	0.0454
Fcer1	0.0468
RHO	0.0468
clozapine	0.0468
ursodeoxycholic acid	0.0482
vitamin E	0.0482
KIAA1524	0.0482
MEF2D	0.0482
ACOX1	0.0485
metformin	0.0485
LDL	0.0494
L-cysteine	0.0498
phosphatidylcholine	0.0498
aflatoxin B1	0.0498
4-nonylphenol	0.0498
Pde	0.0498
PI3Kë_	0.0498
C8	0.0498
cytidylyl-3'-5'-guanosine	0.0498
HTR7	0.0498
OLFM4	0.0498
SLC16A3	0.0498
FAT1	0.0498
salmonella typhimurium lipopolysaccharide	0.0498
HUWE1	0.0498
CD80/CD86	0.0498
THBD	0.0498
TRG	0.0498
PTGDR	0.0498
ATG16L1	0.0498
RFXAP	0.0498
RALBP1	0.0498
Ighg2b	0.0498
STK25	0.0498
SLC2A1	0.0498
RIPK3	0.0498
C9	0.0498
Mup1 (includes others)	0.0498
COCH	0.0498
KRT8	0.0498
ELN	0.0498
C7	0.0498
cyclic guanosine monophosphate-adenosine monophosphate	0.0498
nedocromil sodium	0.0498
raltitrexed	0.0498
ammonium trichloro(dioxoethylene-O,O'-)tellurate	0.0498
domoic acid	0.0498
nickel chloride	0.0498
hexarelin	0.0498
tyrphostin AG 127	0.0498
aurothioglucose	0.0498
